# Supplementary material for: GPX4 Defines an Immune-Cold Phenotype and Poor Prognosis in Resected Lung Adenocarcinoma
Source: Oncol Res. 2026 Jul 16;34(8):26. doi: 10.32604/or.2026.083840 (PMC13397352; doi:10.32604/or.2026.083840)
Supplement: Supplementary file 1 [file OncolRes-34-83840-s001.zip]

Archive with 1 entries (1 files):
- TSP_OR_83840-s001.pdf
